# Supplementary material for: Sex-Based Differences in Treatment with Immune Checkpoint Inhibition and Targeted Therapy for Advanced Melanoma: A Nationwide Cohort Study
Source: Cancers (Basel). 2021 Sep 16;13(18):4639. doi: 10.3390/cancers13184639 (PMC8465427; doi:10.3390/cancers13184639)
Supplement: Supplementary file 1 [file cancers-13-04639-s001.zip]

Archive with 1 entries (1 files):
- cancers-1367334-supplementary.pdf
